# Supplementary material for: Patient-derived xenografts and organoids model therapy response in prostate cancer
Source: Nat Commun. 2021 Feb 18;12:1117. doi: 10.1038/s41467-021-21300-6 (PMC7892572; doi:10.1038/s41467-021-21300-6)
Supplement: Supplementary file 6 — Supplementary Data 3 [file 41467_2021_21300_MOESM6_ESM.xlsx]

## Sheet: 96Well
Well	Catalog Number	Item Name	MW	CAS Number	Indication	Target	Brief Description	Smiles	Copy 1	Copy 2
A02	S1044	Temsirolimus (Torisel)	1030.29	162635-04-3	Cancer	mTOR	mTOR inhibitor.	[C@H]1(C[C@@H](CC[C@@H]1OC(C(CO)(CO)C)=O)C[C@H]([C@@H]2CC([C@@H](/C=C(/[C@H]([C@@H](OC)C([C@@H](C[C@@H](/C=C/C=C/C=C(/[C@H](C[C@]3(CC[C@H]([C@](C(C(N4[C@](C(O2)=O)(CCCC4)[H])=O)=O)(O3)O)C)[H])OC)C)C)C)=O)O)C)C)=O)C)OC	kh_1A_10mM	kh_1B_10mM
A03	S1178	Regorafenib (BAY 73-4506)	482.82	755037-03-7	Cancer	VEGFR	Regorafenib (BAY 73-4506, Fluoro-Sorafenib) is a multi-target inhibitor for VEGFR1, VEGFR2, VEGFR3, PDGFRβ, Kit, RET and Raf-1 with IC50 of 13 nM/4.2 nM/46 nM, 22 nM, 7 nM, 1.5 nM and 2.5 nM, respectively.	C1=NC(=CC(=C1)OC2=CC(=C(C=C2)NC(NC3=CC=C(C(=C3)C(F)(F)F)Cl)=O)F)C(=O)NC	kh_1A_10mM	kh_1B_10mM
A04	S1224	Oxaliplatin (Eloxatin)	397.29	61825-94-3	Cancer	DNA/RNA Synthesis	Oxaliplatin (Eloxatin) is a 1,2-diaminocyclohexane (DACH) carrier ligand-based groups of platinum antitumor agent with IC50 of median 1.3, 6.2 and 1.5 mM for SW480 DLD1, HT29, respectively.	[Pt]1(OC(C(O1)=O)=O).C2CC[C@H]([C@@H](C2)N)N	kh_1A_10mM	kh_1B_10mM
A05	S1304	Megestrol Acetate	384.51	595-33-5	Infection	Androgen Receptor	Megestrol Acetate is a synthetic progesteronal agent with an IC50 of 260 μM for the inhibition of HegG2.	C1C(C=C2[C@](C1)([C@]3([C@@](C=C2C)([C@]4([C@](CC3)([C@@](CC4)(C(C)=O)OC(=O)C)C)[H])[H])[H])C)=O	kh_1A_10mM	kh_1B_10mM
A06	S1680	Disulfiram (Antabuse)	296.54	97-77-8	Neurological Disease		Disulfiram (Antabuse) is a drug used to support the treatment of chronic alcoholism by producing an acute sensitivity to alcohol.	CCN(C(SSC(N(CC)CC)=S)=S)CC	kh_1A_10mM	kh_1B_10mM
A07	S2205	OSI-420 (Desmethyl Erlotinib)	415.87	183320-51-6	Cancer	EGFR	OSI-420 (Desmethyl Erlotinib,CP-473420) is an active metabolite of erlotinib which is an orally active EGFR tyrosin kinase inhibitor with IC50 of 2 and 20 nM for the inhibition of human EGFR and EGFR autophosphorylation in tumor cells.	C1(=C(C=CC=C1NC2=NC=NC3=C2C=C(C(=C3)OCCOC)OCCO)C#C).Cl	kh_1A_10mM	kh_1B_10mM
A08	S3031	Linagliptin (BI-1356)	472.54	668270-12-0	Cancer	DPP-4	Linagliptin is a highly potent, selective DPP-4 inhibitor with IC50 of 1 nM.	C1=CC=C2C(=C1)N=C(N=C2C)CN3C(N(C4=C(C3=O)N(C(=N4)N5C[C@@H](CCC5)N)CC#CC)C)=O	kh_1A_10mM	kh_1B_10mM
A09	S4244	Serotonin HCl	212.68	153-98-0	Neurological Disease	5-HT	Serotonin HCl is a monoamine neurotransmitter and Endogenous 5-HT receptor agonist.	C1(=CC=C2C(=C1)C(=CN2)CCN)O.Cl	kh_1A_10mM	kh_1B_10mM
A10	S1005	Axitinib	386.47	319460-85-0	Cancer	VEGFR, PDGFR, c-Kit	Axitinib blocked phosphorylation of VEGFR-2 and VEGFR-3 with average IC50s of 0.2 and 0.1 to 0.3 nM.	C1(=CC=CC=C1C(=O)NC)SC2=CC3=C(C=C2)C(=NN3)/C=C/C4=CC=CC=N4	kh_1A_10mM	kh_1B_10mM
A11	S1149	Gemcitabine HCl (Gemzar)	299.66	122111-03-9	Cancer	DNA/RNA Synthesis	Gemcitabine HCl is a DNA synthesis inhibitor with IC50 of 50 nM, 40 nM, 18 nM and 12 nM in PANC1, MIAPaCa2, BxPC3 and Capan2 cells, respectively.	C1(N=C(C=CN1[C@@H]2O[C@H]([C@H](C2(F)F)O)CO)N)=O.Cl	kh_1A_10mM	kh_1B_10mM
B02	S1047	Vorinostat (SAHA)	264.3	149647-78-9	Cancer	HDAC	Vorinostat also known as SAHA, Zolinza, MK-0683 is an HDAC inhibitor. Vorinostat CAS No 149647-78-9 with purity >99% & solubility DMSO is available.	C1=CC=CC(=C1)NC(=O)CCCCCCC(NO)=O	kh_1A_10mM	kh_1B_10mM
B03	S1190	Bicalutamide (Casodex)	430.37	90357-06-5	Endocrinology	Androgen Receptor, P450	An oral non-steroidal anti-androgen.	C(C(CS(=O)(=O)C1C=CC(=CC=1)F)(C)O)(=O)NC2C=C(C(=CC=2)C#N)C(F)(F)F	kh_1A_10mM	kh_1B_10mM
B04	S1225	Etoposide (VP-16)	588.56	33419-42-0	Cancer	Topoisomerase	Etoposide (Etopophos) is a Topoisomerase II inhibitor (IC50 = 59.2 μM).	[C@@]12([C@@]([C@@H](C3=C([C@@H]1C4=CC(=C(C(=C4)OC)O)OC)C=C5C(=C3)OCO5)O[C@@]6(O[C@]7([C@]([C@@H]([C@@H]6O)O)(O[C@@H](OC7)C)[H])[H])[H])(COC2=O)[H])[H]	kh_1A_10mM	kh_1B_10mM
B05	S1322	Dexamethasone	392.46	50-02-2	Inflammation	IL Receptor	Dexamethasone is an anti-inflammatory and immunosuppressant.	C1C(C=C2[C@](C=1)([C@]3([C@@](CC2)([C@]4([C@](C[C@H]3O)([C@@]([C@@H](C4)C)(C(=O)CO)O)C)[H])[H])F)C)=O	kh_1A_10mM	kh_1B_10mM
B06	S1732	Mitotane (Lysodren)	320.04	53-19-0	Cancer		Mitotane(Lysodren), is an antineoplastic medication used in the treatment of adrenocortical carcinoma.	C1=C(C=CC(=C1)[C@](C2=CC=CC=C2Cl)(C(Cl)Cl)[H])Cl	kh_1A_10mM	kh_1B_10mM
B07	S2221	Apatinib (YN968D1)	493.58	811803-05-1	Cancer	VEGFR	Apatinib (YN968D1) is a small-molecule selective multitargeted tyrosine kinase inhibitor with an IC50 of 2.43 nM for the inhibition of VEGFR2.	S(=O)(O)(C)=O.C1=CN=C(C(=C1)C(NC2=CC=C(C=C2)C3(CCCC3)C#N)=O)NCC4=CC=NC=C4	kh_1A_10mM	kh_1B_10mM
B08	S3032	Bindarit	324.37	130641-38-2	Cancer		Bindarit exhibits selective inhibition against monocyte chemotactic proteins MCP-1/CCL2, MCP-3/CCL7 and MCP-2/CCL8.	C(C(C)(OCC1=NN(C2C=CC=CC1=2)CC3C=CC=CC=3)C)(=O)O	kh_1A_10mM	kh_1B_10mM
B09	S7781	Sunitinib	532.56	341031-54-7	Cancer	VEGFR, PDGFR, c-Kit, Flt	Sunitinib Malate (Sutent) is a multitargeted FLT3, PDGFRs, VEGFRs, and Kit kinase inhibitor with Ki of 0.009 and 0.008 µM for Flk-1 and PDGFR.	C1(=CC=C2C(=C1)/C(C(N2)=O)=C/C3NC(=C(C=3C)C(NCCN(CC)CC)=O)C)F.C(C[C@@H](C(O)=O)O)(O)=O	kh_1A_10mM	kh_1B_10mM
B10	S1014	Bosutinib (SKI-606)	530.45	380843-75-4	Cancer	Src,Abl	Bosutinib (SKI-606) is a novel, dual Src/Abl inhibitor with IC50 of 1.2 nM and 1 nM, respectively.	N1=CC(=C(C2=CC(=C(C=C12)OCCCN3CCN(CC3)C)OC)NC4C(=CC(=C(C=4)OC)Cl)Cl)C#N	kh_1A_10mM	kh_1B_10mM
B11	S1215	Carboplatin	371.25	41575-94-4	Cancer	DNA/RNA Synthesis	This drug performed growth inhibitory activity in IGROV1 and OAW42 cells (IC50 of 25 and 30 mg/l,respectively).	[Pt]1(OC(C2(C(O1)=O)CCC2)=O).N.N	kh_1A_10mM	kh_1B_10mM
C02	S1068	Crizotinib (PF-02341066)	450.34	877399-52-5	Cancer	c-Met	PF-2341066 (Crizotinib) is a potent inhibitor of c-Met and ALK with IC50 of 11 nM and 24 nnM, respectivley.	C1(=CC(=C(N=C1)N)O[C@@H](C2=C(C=CC(=C2Cl)F)Cl)C)C3=CN(N=C3)C4CCNCC4	kh_1A_10mM	kh_1B_10mM
C03	S1197	Finasteride	372.54	98319-26-7	Endocrinology	5-alpha Reductase	Inhibitor of steroid Type II 5α-reductase	C1C(N[C@]2([C@](C=1)([C@]3([C@@](CC2)([C@]4([C@](CC3)([C@@H](CC4)C(NC(C)(C)C)=O)C)[H])[H])[H])C)[H])=O	kh_1A_10mM	kh_1B_10mM
C04	S1229	Fludarabine Phosphate	285.23	21679-14-1	Cancer	STAT, DNA/RNA Synthesis	Fludarabine (Fludara) is a purine analog and a chemotherapy drug with IC50 < 3 μM.	O1[C@@H]([C@H]([C@@H]([C@H]1N2C3=C(N=C2)C(=NC(=N3)F)N)O)O)CO	kh_1A_10mM	kh_1B_10mM
C05	S1342	Genistein	270.24	446-72-0	Cancer	Topoisomerase	Genistein is a soy-derived isoflavone and phytoestrogen with antineoplastic activity.	C1(=CC2=C(C(=C1)O)C(C(=CO2)C3=CC=C(C=C3)O)=O)O	kh_1A_10mM	kh_1B_10mM
C06	S1735	Mesna (Uromitexan, Mesnex)	164.18	19767-45-4	Cancer		Mesna (Uromitexan, Mesnex), a sulfhydryl compound that is used to reduce the incidence of hemorrhagic cystitis associated with certain chemotherapeutic agents.	SCCS(O[Na])(=O)=O	kh_1A_10mM	kh_1B_10mM
C07	S2229	Eltrombopag (SB-497115-GR)	442.47	496775-61-2	Cancer		Eltrombopag (SB-497115-GR, Promacta, Revolade) is a small molecule agonist of the c-mpl (TpoR) receptor with an IC50 of 0.69 μM for the inhibition of hERG K+ channel tail current.	C1=C(C(=C(C=C1)C2=CC=CC(=C2)C(O)=O)O)N/N=C3/C(N(N=C3C)C4=CC=C(C(=C4)C)C)=O	kh_1A_10mM	kh_1B_10mM
C08	S3033	Vildagliptin (LAF-237)	303.4	274901-16-5	Metabolic Disease	DPP-4	Vildagliptin (LAF-237) inhibits DPP−4 with IC50 of 2.3 nM.	C1N([C@@H](CC1)C#N)C(CNC23CC4CC(C2)CC(C3)(C4)O)=O	kh_1A_10mM	kh_1B_10mM
C09	S7786	Erlotinib	429.9	183319-69-9	Cancer	EGFR	Erlotinib also known as Tarceva, CP-358774, OSI-774, NSC-718781 is a HCL salt with IC50 of 2 nM for HER1/EGFR TK.	C1(=CC=CC(=C1)C#C)NC2(=NC=NC3=C2C=C(C(=C3)OCCOC)OCCOC).Cl	kh_1A_10mM	kh_1B_10mM
C10	S1025	Gefitinib (Iressa)	446.9	184475-35-2	Cancer	EGFR	Gefitinib also known as ZD-1839 & Iressa is a novel potent EGFR tyrosine kinase & Akt phosphorylations inhibitor with IC50 of 37, 26 and 57 nM.	C1(=C(C=C2C(=C1)N=CN=C2NC3=CC=C(C(=C3)Cl)F)OCCCN4CCOCC4)OC	kh_1A_10mM	kh_1B_10mM
C11	S1311	Pamidronate Disodium	279.03	57248-88-1	Metabolic Disease		Pamidronate disodium is a nitrogen containing bisphosphonate, used to prevent osteoporosis.	C(O)(P([O-])(O)=O)(CCN)P([O-])(O)=O.[Na+].[Na+]	kh_1A_10mM	kh_1B_10mM
D02	S1082	Vismodegib (GDC-0449)	421.3	879085-55-9	Cancer	Hedgehog	GDC-0449 (Vismodegib, HhAntag691) is a potent, novel and specific hedgehog inhibitor with IC50 of 3 nM and also inhibits P-gp with IC50 of 3.0 μM.	C1(=C(C=C(C=C1)NC(C2=CC=C(C=C2Cl)S(C)(=O)=O)=O)C3=NC=CC=C3)Cl	kh_1A_10mM	kh_1B_10mM
D03	S1202	Dutasteride	528.53	164656-23-9	Endocrinology	5-alpha Reductase	5-alpha-reductase inhibitor	C1C(N[C@]2([C@](C=1)([C@]3([C@@](CC2)([C@]4([C@](CC3)([C@@H](CC4)C(NC5=CC(=CC=C5C(F)(F)F)C(F)(F)F)=O)C)[H])[H])[H])C)[H])=O	kh_1A_10mM	kh_1B_10mM
D04	S1231	Topotecan HCl	457.91	119413-54-6	Cancer	Topoisomerase	Topotecan Hydrochloride (Hycamtin) is a topoisomerase I inhibitor with an IC50 of 13 and 2 nM for MCF-7 Luc cells and DU-145 Luc cells.	C1(C=CC2C(C=1CN(C)C)=CC3=C(N=2)C4N(C3)C(C5=C(C=4)[C@](C(OC5)=O)(CC)O)=O)O.Cl	kh_1A_10mM	kh_1B_10mM
D05	S1353	Ketoconazole	531.43	65277-42-1	Infection	P450	Ketoconazole is a synthetic broad-spectrum antifungal agent.	C1(=CC=C(C=C1)OC[C@@H]2O[C@@](OC2)(CN3C=CN=C3)C4=CC=C(C=C4Cl)Cl)N5CCN(CC5)C(=O)C	kh_1A_10mM	kh_1B_10mM
D06	S1859	Diethylstilbestrol (Stilbestrol)	268.35	56-53-1	Cancer		Diethylstilbestrol(Stilbestrol), a synthetic nonsteroidal estrogen used in the treatment of menopausal and postmenopausal disorders.	C1(=CC=C(C=C1)/C(=C(/C2=CC=C(C=C2)O)CC)CC)O	kh_1A_10mM	kh_1B_10mM
D07	S2264	Artemether (SM-224)	298.37	71963-77-4	Cancer		Artemether is an antimalarial for the treatment of resistant strains of falciparum malaria.	[C@]12([C@]34[C@@](CC[C@@]1(C)[H])([C@]([C@H](O[C@@](O[C@@](CC2)(OO3)C)4[H])OC)([H])C)[H])[H]	kh_1A_10mM	kh_1B_10mM
D08	S3035	Daunorubicin HCl (Daunomycin HCl)	563.98	23541-50-6	Cancer	Telomerase	Daunorubicin HCl inhibits both DNA and RNA synthesis and inhibits DNA synthesis with Ki of 0.02 μM.	C1(=CC=C2C(=C1OC)C(C3=C(C2=O)C(=C4C(=C3O)[C@@H](C[C@](C4)(O)C(C)=O)O[C@]5(C[C@@H]([C@@H]([C@@H](O5)C)O)N)[H])O)=O).Cl	kh_1A_10mM	kh_1B_10mM
D09	S7787	Docetaxel Trihydrate	807.88	114977-28-5	Cancer	Microtubule Associated	An microtubule disassembly inhibitor with IC50 of a range of 0.31–100 ηM.	C1=CC=CC=C1C(=O)O[C@H]2[C@]3(C[C@H](C(=C([C@H](C([C@]4([C@H](C[C@@H]5[C@](C42)(OC(C)=O)CO5)O)C)=O)O)C(C)(C)3)C)OC([C@@H]([C@H](C6=CC=CC=C6)NC(OC(C)(C)C)=O)O)=O)O	kh_1A_10mM	kh_1B_10mM
D10	S1028	Lapatinib Ditosylate (Tykerb)	925.46	388082-77-7	Cancer	EGFR, HER2	Lapatinib Ditosylate (GW572016, GW2016) is a potent EGFR and ErbB2 inhibitor with IC50 of 10.8 and 9.2 nM, respectively.	C1(=C(C=C2C(=C1)N=CN=C2NC3=CC=C(C(=C3)Cl)OCC4=CC=CC(=C4)F)C5OC(=CC=5)CNCCS(=O)(C)=O).C6(=C(C=CC(=C6)S(O)(=O)=O)C).C7=C(C=CC(=C7)S(O)(=O)=O)C	kh_1A_10mM	kh_1B_10mM
D11	S1995	Procarbazine HCl (Matulane)	257.76	366-70-1	Cancer	DNA/RNA Synthesis	Procarbazine hydrochloride (Matulane) is a hydrochloride salt form of procarbazine which is a polyfunctional alkylating compound used as an antineoplastic agent.	C1(=CC=C(C=C1)CNNC)C(NC(C)C)=O.Cl	kh_1A_10mM	kh_1B_10mM
E02	S1120	Everolimus (RAD001)	958.22	159351-69-6	Cancer	mTOR	Everolimus (RAD001) is an mTOR inhibitor of FKBP12 with IC50 of 1.6-2.4 nM.	C(O)CO[C@H]1[C@@H](C[C@@H](CC1)C[C@@H]([C@H]2OC(=O)[C@@H]3CCCCN3C(=O)C([C@]4([C@@H](CC[C@H](O4)C[C@@H](/C(=C/C=C/C=C/[C@H](C[C@H](C([C@@H]([C@@H](O)/C(=C/[C@H](C(C2)=O)C)C)OC)=O)C)C)C)OC)C)O)=O)C)OC	kh_1A_10mM	kh_1B_10mM
E03	S1208	Doxorubicin (Adriamycin)	579.98	25316-40-9	Cancer	Topoisomerase	Doxorubicin is a topoisomerase II inhibitor with IC50 of 1 and 2 μM for the inhibition of MCF-7 and MDA-MB231.	C1(=CC=C2C(=C1OC)C(C3=C(C2=O)C(=C4C(=C3O)[C@@H](C[C@@](C4)(C(CO)=O)O)O[C@]5(C[C@@H]([C@@H]([C@@H](O5)C)O)N)[H])O)=O).Cl	kh_1A_10mM	kh_1B_10mM
E04	S1241	Vincristine	923.04	2068-78-2	Cancer	Microtubule Associated	Vincristine Sulfate is a microtubule function inhibitor with IC50 of 10.4±1.1, 28.1±3.4, 22.4±2.1 µM for HL-60, Bel7402, HO-8910, respectively.	C1(=CC2=C(C=C1[C@@]3(C4=C(C5=C(N4)C=CC=C5)CCN6C[C@](C3)(C[C@@](C6)(O)CC)[H])C(OC)=O)[C@]78[C@@](N2C=O)([C@]([C@@H]([C@]9([C@@]7(N(CC8)CC=C9)[H])CC)OC(=O)C)(C(OC)=O)O)[H])OC.S(=O)(=O)(O)O	kh_1A_10mM	kh_1B_10mM
E05	S1396	Resveratrol	228.24	501-36-0	Infection	Sirtuin	Resveratrol is a phytoalexin produced naturally by several plants with anti-cancer, anti-inflammatory, blood-sugar-lowering and other beneficial cardiovascular effects .	C1(=CC=C(C=C1)/C=C/C2=CC(=CC(=C2)O)O)O	kh_1A_10mM	kh_1B_10mM
E06	S1908	Flutamide (Eulexin)	276.21	13311-84-7	Cancer	P450 (e.g. CYP17)	Flutamide (Eulexin) is an oral nonsteroidal antiandrogen agent primarily used to treat prostate cancer.	C1(=C(C=C(C=C1)NC(C(C)C)=O)C(F)(F)F)[N+](=O)[O-]	kh_1A_10mM	kh_1B_10mM
E07	S2408	Cephalomannine	831.9	71610-00-9	Cancer		Cephalomannine is an active anti-cancer agent obtained from Taxus yunnanensis and has an antineoplastic effect on tumors found in mice.	C1=CC=CC(=C1)[C@@H]([C@H](C(O[C@H]2C[C@@]3(C(C(=C2C)[C@@H](C([C@]4([C@@]([C@]5([C@@H](C[C@H]4O)OC5)OC(=O)C)([C@@H]3OC(C6=CC=CC=C6)=O)[H])C)=O)OC(=O)C)(C)C)O)=O)O)NC(/C(=C/C)C)=O	kh_1A_10mM	kh_1B_10mM
E08	S4001	Cabozantinib malate (XL184)	501.51	849217-68-1	Cancer	c-Met	XL184 (Cabozantinib) is a potent VEGFR2 inhibitor with IC50 of 0.035 nM and also inhibits c-Met, Ret, Kit, Flt-1/3/4, Tie2, and AXL with IC50 of 1.3 nM, 4 nM, 4.6 nM, 12 nM/11.3 nM/6 nM, 14.3 nM and 7 nM, respectively.	C12=C(C(=CC=N1)OC3=CC=C(C=C3)NC(C4(C(NC5=CC=C(C=C5)F)=O)CC4)=O)C=C(C(=C2)OC)OC	kh_1A_10mM	kh_1B_10mM
E09	S7810	Afatinib (BIBW2992) Dimaleate	485.94	439081-18-2	Cancer	EGFR, HER2	Afatinib (BIBW2992) irreversibly inhibits EGFR/HER2 including EGFR(wt), EGFR(L858R), EGFR(L858R/T790M) and HER2 with IC50 of 0.5 nM, 0.4 nM, 10 nM and 14 nM, respectively; 100-fold more active against Gefitinib-resistant L858R-T790M EGFR mutant. Phase 3.	C1(=C(C=C(C=C1)NC2=NC=NC3=C2C=C(C(=C3)O[C@H]4CCOC4)NC(/C=C/CN(C)C)=O)Cl)F	kh_1A_10mM	kh_1B_10mM
E10	S1029	Lenalidomide	259.26	191732-72-6	Cardiovascular Disease	TNF-alpha	Lenalidomide also known as CC-5013 & Revlimid is TNF-alpha inhibitor. Revlimid with purity >99% & solubility DMSO is available.	C1=CC(=C2C(=C1)C(N(C2)C3C(NC(CC3)=O)=O)=O)N	kh_1A_10mM	kh_1B_10mM
E11	S4684	Sildenafil	666.7	171599-83-0	Cardiovascular Disease	PDE	Sildenafil citrate is a drug used to treat erectile dysfunction and pulmonary arterial hypertension (PAH).	C1(=CC=C(C(=C1)C2=NC3=C(C(N2)=O)N(N=C3CCC)C)OCC)S(N4CCN(CC4)C)(=O)=O.C(C(O)=O)C(CC(O)=O)(O)C(O)=O	kh_1A_10mM	kh_1B_10mM
F02	S1150	Paclitaxel (Taxol)	853.91	33069-62-4	Cancer	Microtubule Associated	Paclitaxel also known as Taxol, Onxol, Nov-Onxol is a microtubule polymer stabilizer with an IC50 of 0.1 pM for human endothelial cells.	C1=CC=CC(=C1)C(=O)N[C@H]([C@H](C(O[C@H]2C[C@@]3(C(C(=C2C)[C@H](C(=O)[C@]4(C([C@]5([C@@H](C[C@H]4O)OC5)OC(C)=O)[C@@H]3OC(C6=CC=CC=C6)=O)C)OC(C)=O)(C)C)O)=O)O)C7=CC=CC=C7	kh_1A_10mM	kh_1B_10mM
F03	S1209	Adrucil (Fluorouracil)	130.08	51-21-8	Cancer	DNA/RNA Synthesis	Adrucil (Fluorouracil) belongs to the family of drugs called antimetabolites.	C1(NC(C(=CN1)F)=O)=O	kh_1A_10mM	kh_1B_10mM
F04	S1250	MDV3100 (Enzalutamide)	464.44	915087-33-1	Cancer	Androgen Receptor	MDV3100 is an androgen-receptor (AR) antagonist with IC50 of 36 nM.	C1(=C(C=CC(=C1)N2C(N(C(C2(C)C)=O)C3=CC=C(C(=C3)C(F)(F)F)C#N)=S)C(NC)=O)F	kh_1A_10mM	kh_1B_10mM
F05	S1490	Ponatinib (AP24534)	532.56	943319-70-8	Cancer	Abl	AP24534 is a novel, potent multi-target inhibitor of Abl, PDGFRα, VEGFR2, FGFR1 and Src with IC50 of 0.37 nM, 1.1 nM, 1.5 nM, 2.2 nM and 5.4 nM, respectively.	C1C=NN2C(C=1)=NC=C2C#CC3=C(C=CC(=C3)C(=O)NC4=CC(=C(C=C4)CN5CCN(CC5)C)C(F)(F)F)C	kh_1A_10mM	kh_1B_10mM
F06	S2046	Pioglitazone HCl	356.44	111025-46-8	Cancer		Pioglitazone (Actos) is a selective peroxisome proliferator-activated receptor gamma stimulator.	C1(=CC=C(N=C1)CCOC2=CC=C(C=C2)CC3C(NC(S3)=O)=O)CC	kh_1A_10mM	kh_1B_10mM
F07	S2410	Paeoniflorin	480.46	23180-57-6	Cancer		Paeoniflorin is a herbal constituent extracted from the root of Paeonia albiflora Pall.	[C@H]1([C@H]([C@@H]([C@H]([C@@H](O1)O[C@]23[C@@]4([C@@]5(O[C@]2(C)C[C@]([C@@]4(C3)[H])(O5)O)[H])COC(C6=CC=CC=C6)=O)O)O)O)CO	kh_1A_10mM	kh_1B_10mM
F08	S4063	Vitamin D3 (Cholecalciferol)	384.64	67-97-0	Cardiovascular Disease		Vitamin D3 (Cholecalciferol) is a form of vitamin D, binds and activates a H305F/H397Y mutant vitamin D receptor (VDR) with EC50 of 300 nM.	C1[C@H](CCC(C/1=C/C=C2/[C@]3([C@](CCC2)([C@@H](CC3)[C@@H](CCCC(C)C)C)C)[H])=C)O	kh_1A_10mM	kh_1B_10mM
F10	S1035	Pazopanib HCl	473.98	635702-64-6	Cancer	VEGFR, PDGFR, c-Kit	Pazopanib (GW786034) is a novel multi-target inhibitor of VEGFR1, VEGFR2, VEGFR3, PDGFR, FGFR, c-Kit and c-Fms with IC50 of 10 nM, 30 nM, 47 nM, 84 nM, 74 nM, 140 nM and 146 nM, respectively.	C1(=C(C(=CC(=C1)NC2=NC=CC(=N2)N(C3C=CC4C(C=3)=NN(C=4C)C)C)S(=O)(N)=O)C).Cl	kh_1A_10mM	kh_1B_10mM
G02	S1156	Capecitabine (Xeloda)	359.35	154361-50-9	Cancer	DNA/RNA Synthesis	Capecitabine (Xeloda) is an orally-administered chemotherapeutic agent (IC50 = 0.7~5 mM) and prodrug of 5-fluorouracil which is a DNA synthesis inhibitor with an IC50 for 5.0 ± 1.8 μM.	N1=C(C(=CN(C1=O)[C@@H]2O[C@@H]([C@H]([C@@H]2O)O)C)F)NC(OCCCCC)=O	kh_1A_10mM	kh_1B_10mM
G03	S1221	Dacarbazine (DTIC-Dome)	182.18	4342-03-4	Cancer	DNA/RNA Synthesis	Dacarbazine (DTIC-Dome) is an antineoplastic chemotherapy drug used in the treatment of various cancers.	C1=NC(=C(N1)/N=N/N(C)C)C(=O)N	kh_1A_10mM	kh_1B_10mM
G04	S1289	Carmofur	257.26	61422-45-5	Cancer	DNA/RNA Synthesis	Carmofur (INN) is a pyrimidine analogue used as an antineoplastic agent.	C1(C(NC(N(C=1)C(NCCCCCC)=O)=O)=O)F	kh_1A_10mM	kh_1B_10mM
G05	S1508	Alprostadil (Caverject)	354.48	745-65-3	Endocrinology		Alprostadil(Caverject) is used as a drug in the treatment of erectile dysfunction and has vasodilatory properties.	[C@@H]1([C@@H]([C@H](CC1=O)O)/C=C/[C@H](CCCCC)O)CCCCCCC(O)=O	kh_1A_10mM	kh_1B_10mM
G06	S2057	Cyclophosphamide monohydrate	279.1	6055-19-2	Cancer		Cyclophosphamide is a nitrogen mustard alkylating agent, it attaches the alkyl group to the guanine base of DNA.	C1(CNP(OC1)(=O)N(CCCl)CCCl).O	kh_1A_10mM	kh_1B_10mM
G07	S2521	Epinephrine bitartrate (Adrenalinium)	333.29	51-42-3	Cancer	Adrenergic Receptor	Epinephrine bitartrate (D02149, Adrenalinium) is alpha- and beta-adrenergic receptor stimulator.	C1(=C(C=CC(=C1)[C@@H](O)CNC)O)O.C([C@H](O)[C@@H](O)C(=O)O)(=O)O	kh_1A_10mM	kh_1B_10mM
G08	S4065	Guanabenz acetate	291.13	23256-50-0	Endocrinology		Guanabenz Acetate is an selective agonist of α2a-adrenergic receptor, α2b-adrenergic receptor and α2c-adrenergic receptor with pEC50 of 8.25, 7.01 and ~5, respectively.	C1(=CC=C(C(=C1Cl)/C=N/NC(N)=N)Cl).CC(O)=O	kh_1A_10mM	kh_1B_10mM
G10	S1039	Rapamycin (Sirolimus)	914.18	53123-88-9	Immunology	mTOR	Rapamycin also known as Sirolimus & Rapamune is a mTOR inhibitor. Rapamycin Sirolimus inhibits cell motility by suppression of mTOR-mediated pathways.	[C@@H]1([C@@H](C[C@@H](CC1)C[C@H]([C@@H]2CC([C@@H](/C=C(\C)[C@H]([C@@H](C([C@@H](C[C@@H](/C=C/C=C/C=C(/[C@H](C[C@@H]3CC[C@H]([C@](C(C(N4CCCC[C@@H](C(O2)=O)4)=O)=O)(O3)O)C)OC)C)C)C)=O)OC)O)C)=O)C)OC)O	kh_1A_10mM	kh_1B_10mM
H02	S1168	Valproic acid sodium salt (Sodium valproate)	166.19	1069-66-5	Cardiovascular Disease	GABA Receptor	Valproic acid sodium salt (Sodium valproate) is a HDAC inhibitor with IC50 of 0.4 mM and also inhibits GABA-transaminase or succinic semialdehyde dehydrogenase.	CCCC(C(O[Na])=O)CCC	kh_1A_10mM	kh_1B_10mM
H03	S1223	Epirubicin Hydrochloride	579.98	56390-09-1	Cancer	Topoisomerase	Epirubicin Hydrochloride (Ellence) is an anthracyclin antibiotics and a DNA topoisomerase II inhibitor with an IC50 of 12 μg/ml on an estrogen-receptor- positive ER (+) hyperdiploid EAT cell line.	C1(=CC=C2C(=C1OC)C(C3=C(C2=O)C(=C4C(=C3O)[C@@H](C[C@@](C4)(C(CO)=O)O)O[C@]5(C[C@@H]([C@H]([C@@H](O5)C)O)N)[H])O)=O).Cl	kh_1A_10mM	kh_1B_10mM
H04	S1302	Ifosfamide	261.09	3778-73-2	Cancer	DNA/RNA Synthesis	Ifosfamide is a nitrogen mustard alkylating agent used in the treatment of cancer.	C1COP(N(C1)CCCl)(NCCCl)=O	kh_1A_10mM	kh_1B_10mM
H05	S1567	Pomalidomide	273.24	19171-19-8	Cancer	TNF-α	Pomalidomide inhibits LPS-induced TNF-α release with IC50 of 13 nM.	C1=CC=C2C(=C1N)C(N(C2=O)C3C(NC(CC3)=O)=O)=O	kh_1A_10mM	kh_1B_10mM
H06	S2075	Rosiglitazone HCl	473.5	155141-29-0	Infection	PPAR	Rosiglitazone, a member of the thiazolidinedione class of antihyperglycaemic agents, is a high-affinity selective agonist of the peroxisome proliferator-activated receptor-γ.	C1(=CC=CC(=N1)N(CCOC2=CC=C(C=C2)CC3C(NC(S3)=O)=O)C).C(=O)(\C=C/C(O)=O)O	kh_1A_10mM	kh_1B_10mM
H07	S3022	Cabazitaxel (Jevtana)	835.93	183133-96-2	Neurological Disease		Cabazitaxel (Jevtana, XRP6258) is a semi-synthetic derivative of a natural taxoid.	[C@@]12([C@@]([C@]3([C@@](C[C@H]1OC)(OC3)[H])OC(=O)C)([C@H]([C@]4(C[C@@H](C(=C([C@H](C2=O)OC)C4(C)C)C)OC([C@@H]([C@@H](NC(OC(C)(C)C)=O)C5=CC=CC=C5)O)=O)O)OC(=O)C6=CC=CC=C6)[H])C	kh_1A_10mM	kh_1B_10mM
H08	S4080	Triamterene	253.26	396-01-0	Inflammation	Sodium Channel	Triamterene blocks epithelial Na+ channel (ENaC) in a voltage-dependent manner with IC50 of 4.5 μM.	C1(=NC2=C(C(=N1)N)N=C(C(=N2)N)C3=CC=CC=C3)N	kh_1A_10mM	kh_1B_10mM
H10	S1040	Sorafenib (Nexavar)	637.03	475207-59-1	Cancer	VEGFR, PDGFR, Raf	Sorafenib Tosylate is a novel, small molecular inhibitor of several tyrosine protein kinases (VEGFR and PDGFR) and RAF/MEK/ERK cascade inhibitor with an IC50 of 6, 22, 38 nM for Raf-1, wt BRAF and V599E mutant BRAF.	C1(=CC=C(C=C1C(F)(F)F)NC(NC2=CC=C(C=C2)OC3=CC=NC(=C3)C(NC)=O)=O)Cl.C4=CC(=CC=C4S(O)(=O)=O)C	kh_1A_10mM	kh_1B_10mM

## Sheet: Layout
	kh_1A_10mM	1	2	3	4	5	6	7	8	9	10	11	12
	A	x	Temsirolimus	Regorafenib	Oxaliplatin	Megestrol	Disulfiram	OSI-420	Linagliptin	Serotonin HCl	Axitinib	Gemcitabine HCl	x
	B	x	Voronostat	Bicalutamide	Etoposide	Dexametasone	Mitotane	Apatinib Mesylate	Bindarit	Sunitinib	Bosutinib	Carboplatin	x
	C	x	Crizotinib	Finasteride	Fludarabine	Genistein	Mesna	Eltrombopag Olamine	Vildagliptin	Erlotinib	Gefitinib	Pamidronate Disodium	x
	D	x	Vismodegib	Dutaseride	Topotecan	Ketoconazol	Diethylstilbestrol	Artemether	Daunorubicin HCl	Docetaxel Trihydrate	Lapatinib	Procarbazine HCl	x
	E	x	Everolimus	Doxorubicin	Vincristine	Resveratrol	Flutamide	Cephalomannine	Cabozantinib	Afatinib	Lenalidomid	Sildenafil	x
	F	x	Paclitaxel	Fluorouracil	Enzalutamid	Ponatinib	Pioglitazone HCl	Paeoniflorin	Vitamin D3	x	Pazopanib HCl	x	x
	G	x	Capecitabine	Decarbazine	Carmofur	Alprostadil	Cyclophosphamide monohydrate	Epinephrine bitartrate	Guanabenz Acetate	x	Rapamycin	x	x
	H	x	Valproic Acid	Epirubicin HCl	Ifosfamide	Pomalidomid	Rosiglitazone HCl	Cabazitaxel	Triamterene	x	Sorafenib	x	x
	kh_1B_10mM	1	2	3	4	5	6	7	8	9	10	11	12
	A	x	Temsirolimus	Regorafenib	Oxaliplatin	Megestrol	Disulfiram	OSI-420	Linagliptin	Serotonin HCl	Axitinib	Gemcitabine HCl	x
	B	x	Voronostat	Bicalutamide	Etoposide	Dexametasone	Mitotane	Apatinib Mesylate	Bindarit	Sunitinib	Bosutinib	Carboplatin	x
	C	x	Crizotinib	Finasteride	Fludarabine	Genistein	Mesna	Eltrombopag Olamine	Vildagliptin	Erlotinib	Gefitinib	Pamidronate Disodium	x
	D	x	Vismodegib	Dutaseride	Topotecan	Ketoconazol	Diethylstilbestrol	Artemether	Daunorubicin HCl	Docetaxel Trihydrate	Lapatinib	Procarbazine HCl	x
	E	x	Everolimus	Doxorubicin	Vincristine	Resveratrol	Flutamide	Cephalomannine	Cabozantinib	Afatinib	Lenalidomid	Sildenafil	x
	F	x	Paclitaxel	Fluorouracil	Enzalutamid	Ponatinib	Pioglitazone HCl	Paeoniflorin	Vitamin D3	x	Pazopanib HCl	x	x
	G	x	Capecitabine	Decarbazine	Carmofur	Alprostadil	Cyclophosphamide monohydrate	Epinephrine bitartrate	Guanabenz Acetate	x	Rapamycin	x	x
	H	x	Valproic Acid	Epirubicin HCl	Ifosfamide	Pomalidomid	Rosiglitazone HCl	Cabazitaxel	Triamterene	x	Sorafenib	x	x
